# Supplementary material for: Psychological distress, burnout, and coping strategies among Nigerian primary school teachers: a school-based cross-sectional study
Source: BMC Public Health. 2021 Dec 30;21:2327. doi: 10.1186/s12889-021-12397-x (PMC8719383; doi:10.1186/s12889-021-12397-x)
Supplement: Supplementary file 3 — Additional file 3. [file 12889_2021_12397_MOESM3_ESM.xlsx]

## Sheet: Sheet1
RELIABILITY
/VARIABLES=GHQ1 GHQ2 GHQ3 GHQ4 GHQ5 GHQ6 GHQ7 GHQ8 GHQ9 GHQ10 GHQ11 GHQ12
/SCALE('General Health Questionnaire-12') ALL
/MODEL=ALPHA
/STATISTICS=DESCRIPTIVE SCALE CORR
/SUMMARY=TOTAL.
Reliability
Notes
Output Created		2019-05-27 14:04:13
Comments
Input	Active Dataset	DataSet2
	Filter	<none>
	Weight	<none>
	Split File	<none>
	N of Rows in Working Data File	20
	Matrix Input
Missing Value Handling	Definition of Missing	User-defined missing values are treated as missing.
	Cases Used	Statistics are based on all cases with valid data for all variables in the procedure.
Syntax		RELIABILITY /VARIABLES=GHQ1 GHQ2 GHQ3 GHQ4 GHQ5 GHQ6 GHQ7 GHQ8 GHQ9 GHQ10 GHQ11 GHQ12 /SCALE('General Health Questionnaire-12') ALL /MODEL=ALPHA /STATISTICS=DESCRIPTIVE SCALE CORR /SUMMARY=TOTAL.
Resources	Processor Time	00:00:00.02
	Elapsed Time	00:00:00.02
Scale: General Health Questionnaire-12
Case Processing Summary
		N	%
Cases	Valid	20	100
	Excludeda	0	0
	Total	20	100
a. Listwise deletion based on all variables in the procedure.
Reliability Statistics
Cronbach's Alpha	Cronbach's Alpha Based on Standardized Items	N of Items
0.582279	0.595908	12
Item Statistics
	Mean	Std. Deviation	N
GHQ1	2.65	1.13671	20
GHQ2	1.95	1.39454	20
GHQ3	3.15	1.08942	20
GHQ4	2.8	1.10501	20
GHQ5	1.25	1.16416	20
GHQ6	2.3	1.08094	20
GHQ7	3.3	0.978721	20
GHQ8	2.55	1.09904	20
GHQ9	1.15	1.03999	20
GHQ10	1.1	1.25237	20
GHQ11	1.65	1.30888	20
GHQ12	3.3	1.08094	20
Inter-Item Correlation Matrix
	GHQ1	GHQ2	GHQ3	GHQ4	GHQ5	GHQ6	GHQ7	GHQ8	GHQ9	GHQ10	GHQ11	GHQ12
GHQ1	1	0.121188	0.299633	0.27655	0.348012	-0.124221	0.193965	0.583489	0.269354	0.210737	-0.22817	-0.167056
GHQ2	0.121188	1	0.316986	-0.382531	0.137782	0.56912	-0.0269932	-0.118473	0.150603	0.334509	0.4801	0.0803053
GHQ3	0.299633	0.316986	1	0.288554	-0.23862	0.0491635	0.64664	0.367047	-0.0673579	-0.165877	0.0387561	0.406716
GHQ4	0.27655	-0.382531	0.288554	1	-0.0409136	-0.123378	0.545053	0.485381	0.256471	-0.365106	-0.342065	0.0528763
GHQ5	0.348012	0.137782	-0.23862	-0.0409136	1	0.271862	-0.254061	0.174827	0.228226	0.523445	-0.0777174	-0.313687
GHQ6	-0.124221	0.56912	0.0491635	-0.123378	0.271862	1	0.109449	-0.323411	0.145137	0.326584	0.710528	0.00900901
GHQ7	0.193965	-0.0269932	0.64664	0.545053	-0.254061	0.109449	1	0.474619	0.160295	-0.2834	-0.119148	0.557193
GHQ8	0.583489	-0.118473	0.367047	0.485381	0.174827	-0.323411	0.474619	1	0.476588	-0.0803008	-0.664064	0.163921
GHQ9	0.269354	0.150603	-0.0673579	0.256471	0.228226	0.145137	0.160295	0.476588	1	0.109106	-0.268722	-0.0421367
GHQ10	0.210737	0.334509	-0.165877	-0.365106	0.523445	0.326584	-0.2834	-0.0803008	0.109106	1	0.150909	-0.101085
GHQ11	-0.22817	0.4801	0.0387561	-0.342065	-0.0777174	0.710528	-0.119148	-0.664064	-0.268722	0.150909	1	0.0409205
GHQ12	-0.167056	0.0803053	0.406716	0.0528763	-0.313687	0.00900901	0.557193	0.163921	-0.0421367	-0.101085	0.0409205	1
Item-Total Statistics
	Scale Mean if Item Deleted	Scale Variance if Item Deleted	Corrected Item-Total Correlation	Squared Multiple Correlation	Cronbach's Alpha if Item Deleted
GHQ1	24.5	28.2632	0.370149	0.665316	0.532793
GHQ2	25.2	26.5895	0.38206	0.700157	0.524089
GHQ3	24	28.2105	0.400218	0.704356	0.527631
GHQ4	24.35	31.9237	0.0708112	0.608484	0.595384
GHQ5	25.9	30.4105	0.176263	0.606237	0.57513
GHQ6	24.85	28.2395	0.402238	0.854617	0.5275
GHQ7	23.85	28.9763	0.388611	0.802967	0.534066
GHQ8	24.6	29.6211	0.267489	0.813426	0.555668
GHQ9	26	29.6842	0.287949	0.526893	0.552145
GHQ10	26.05	30.1553	0.167601	0.503144	0.578462
GHQ11	25.5	32.6842	-0.0246177	0.83619	0.623688
GHQ12	23.85	31.3974	0.120786	0.562256	0.585081
Scale Statistics
Mean	Variance	Std. Deviation	N of Items
27.15	34.0289	5.83343	12
