# Supplementary material for: Psychological distress, burnout, and coping strategies among Nigerian primary school teachers: a school-based cross-sectional study
Source: BMC Public Health. 2021 Dec 30;21:2327. doi: 10.1186/s12889-021-12397-x (PMC8719383; doi:10.1186/s12889-021-12397-x)
Supplement: Supplementary file 4 — Additional file 4. [file 12889_2021_12397_MOESM4_ESM.xlsx]

## Sheet: Sheet1
RELIABILITY
/VARIABLES=MBIGS1 MBIGS2 MBIGS3 MBIGS4 MBIGS5 MBIGS6 MBIGS7 MBIGS8 MBIGS9 MBIGS10 MBIGS11 MBIGS12
MBIGS13 MBIGS14 MBIGS15 MBIGS16
/SCALE('MBI-GS') ALL
/MODEL=ALPHA
/STATISTICS=DESCRIPTIVE SCALE CORR
/SUMMARY=TOTAL CORR.
Reliability
Notes
Output Created		2019-05-27 16:27:57
Comments
Input	Data	C:\Users\hp user\Desktop\2019 Papers\Burnout & psychological distress paper\ 2019\Reliability Data.sav
	Active Dataset	DataSet1
	Filter	<none>
	Weight	<none>
	Split File	<none>
	N of Rows in Working Data File	20
	Matrix Input
Missing Value Handling	Definition of Missing	User-defined missing values are treated as missing.
	Cases Used	Statistics are based on all cases with valid data for all variables in the procedure.
Syntax		RELIABILITY /VARIABLES=MBIGS1 MBIGS2 MBIGS3 MBIGS4 MBIGS5 MBIGS6 MBIGS7 MBIGS8 MBIGS9 MBIGS10 MBIGS11 MBIGS12 MBIGS13 MBIGS14 MBIGS15 MBIGS16 /SCALE('MBI-GS') ALL /MODEL=ALPHA /STATISTICS=DESCRIPTIVE SCALE CORR /SUMMARY=TOTAL CORR.
Resources	Processor Time	00:00:00.05
	Elapsed Time	00:00:00.05
Scale: MBI-GS
Case Processing Summary
		N	%
Cases	Valid	20	100
	Excludeda	0	0
	Total	20	100
a. Listwise deletion based on all variables in the procedure.
Reliability Statistics
Cronbach's Alpha	Cronbach's Alpha Based on Standardized Items	N of Items
0.754902	0.778369	16
Item Statistics
	Mean	Std. Deviation	N
MBIGS1	3.4	2.11262	20
MBIGS2	4.45	2.21181	20
MBIGS3	1.7	2.25015	20
MBIGS4	1.75	2.53138	20
MBIGS5	3	2.61574	20
MBIGS6	0.85	1.46089	20
MBIGS7	1.5	2.21241	20
MBIGS8	1.8	2.60768	20
MBIGS9	1.1	1.99737	20
MBIGS10	2.35	2.64127	20
MBIGS11	5.35	1.56525	20
MBIGS12	4.9	1.97084	20
MBIGS13	4.5	2.09008	20
MBIGS14	4.9	1.91669	20
MBIGS15	4.85	1.81442	20
MBIGS16	4	1.86378	20
Inter-Item Correlation Matrix
	MBIGS1	MBIGS2	MBIGS3	MBIGS4	MBIGS5	MBIGS6	MBIGS7	MBIGS8	MBIGS9	MBIGS10	MBIGS11	MBIGS12	MBIGS13	MBIGS14	MBIGS15	MBIGS16
MBIGS1	1	0.105878	0.491584	-0.147625	-0.0571454	-0.167122	-0.146387	-0.214002	0.251953	-0.177325	0.44884	0.477822	0.309911	0.452328	0.538238	0.267338
MBIGS2	0.105878	1	0.208331	-0.129254	0.545827	0.0545663	0.220489	0.0985525	0.275203	-0.0373881	0.24096	0.361009	0.3814	0.259474	0.306231	0.357488
MBIGS3	0.491584	0.208331	1	0.346505	0.223553	0.385864	0.232591	0.186571	0.276369	-0.202795	0.106099	0.242111	0.145485	0.34658	0.246225	0.163149
MBIGS4	-0.147625	-0.129254	0.346505	1	0.23846	0.558611	0.399405	0.414608	-0.11971	0.171212	-0.176004	-0.058023	0.0646606	0.00542385	-0.226318	0.167334
MBIGS5	-0.0571454	0.545827	0.223553	0.23846	1	0.192824	0.0363787	0.100309	-0.110812	0.274246	-0.0385647	0.377748	0.519856	0.262446	0.133075	0.453425
MBIGS6	-0.167122	0.0545663	0.385864	0.558611	0.192824	1	0.659505	0.696312	0.149709	0.000682001	-0.0218659	-0.096884	0.0948043	-0.0244354	-0.227351	0.0579901
MBIGS7	-0.146387	0.220489	0.232591	0.399405	0.0363787	0.659505	1	0.419648	0.142924	-0.373781	-0.113988	-0.0241413	0.125202	0.0248234	-0.072112	0.076584
MBIGS8	-0.214002	0.0985525	0.186571	0.414608	0.100309	0.696312	0.419648	1	0.266771	0.270509	-0.0464207	-0.331807	-0.115881	-0.214818	-0.418257	-0.281559
MBIGS9	0.251953	0.275203	0.276369	-0.11971	-0.110812	0.149709	0.142924	0.266771	1	-0.0768186	0.0892239	-0.411802	-0.416045	-0.382193	-0.198963	-0.367593
MBIGS10	-0.177325	-0.0373881	-0.202795	0.171212	0.274246	0.000682001	-0.373781	0.270509	-0.0768186	1	0.312537	-0.0333654	0.0143009	0.0384666	-0.0653452	-0.021383
MBIGS11	0.44884	0.24096	0.106099	-0.176004	-0.0385647	-0.0218659	-0.113988	-0.0464207	0.0892239	0.312537	1	0.574966	0.410243	0.661384	0.742214	0.41495
MBIGS12	0.477822	0.361009	0.242111	-0.058023	0.377748	-0.096884	-0.0241413	-0.331807	-0.411802	-0.0333654	0.574966	1	0.881621	0.944656	0.893402	0.716424
MBIGS13	0.309911	0.3814	0.145485	0.0646606	0.519856	0.0948043	0.125202	-0.115881	-0.416045	0.0143009	0.410243	0.881621	1	0.814563	0.700872	0.635019
MBIGS14	0.452328	0.259474	0.34658	0.00542385	0.262446	-0.0244354	0.0248234	-0.214818	-0.382193	0.0384666	0.661384	0.944656	0.814563	1	0.918644	0.648266
MBIGS15	0.538238	0.306231	0.246225	-0.226318	0.133075	-0.227351	-0.072112	-0.418257	-0.198963	-0.0653452	0.742214	0.893402	0.700872	0.918644	1	0.62255
MBIGS16	0.267338	0.357488	0.163149	0.167334	0.453425	0.0579901	0.076584	-0.281559	-0.367593	-0.021383	0.41495	0.716424	0.635019	0.648266	0.62255	1
Summary Item Statistics
	Mean	Minimum	Maximum	Range	Maximum / Minimum	Variance	N of Items
Inter-Item Correlations	0.179992	-0.418257	0.944656	1.36291	-2.25856	0.0997178	16
Item-Total Statistics
	Scale Mean if Item Deleted	Scale Variance if Item Deleted	Corrected Item-Total Correlation	Squared Multiple Correlation	Cronbach's Alpha if Item Deleted
MBIGS1	47	228.947	0.288135	0.888436	0.747857
MBIGS2	45.95	217.418	0.452591	0.84532	0.732813
MBIGS3	48.7	215.695	0.470145	0.923649	0.730957
MBIGS4	48.65	227.924	0.228958	0.71594	0.755546
MBIGS5	47.4	210.042	0.460932	0.862237	0.730868
MBIGS6	49.55	232.892	0.376894	0.902072	0.742623
MBIGS7	48.9	232.516	0.213735	0.787709	0.754812
MBIGS8	48.6	234.463	0.132339	0.840148	0.766148
MBIGS9	49.3	252.326	-0.070667	0.869892	0.775826
MBIGS10	48.05	243.103	0.0212791	0.81625	0.777774
MBIGS11	45.05	226.997	0.47459	0.904725	0.735575
MBIGS12	45.5	213.526	0.597609	0.984234	0.721584
MBIGS13	45.9	209.568	0.626215	0.914793	0.717452
MBIGS14	45.5	212.579	0.636579	0.988507	0.718963
MBIGS15	45.55	222.05	0.48987	0.972129	0.732156
MBIGS16	46.4	219.2	0.528337	0.816115	0.728632
Scale Statistics
Mean	Variance	Std. Deviation	N of Items
50.4	251.832	15.8692	16
RELIABILITY
/VARIABLES=MBIGS1 MBIGS2 MBIGS3 MBIGS4 MBIGS5
/SCALE('Emotional Exhaustion (EE)') ALL
/MODEL=ALPHA
/STATISTICS=DESCRIPTIVE SCALE CORR
/SUMMARY=TOTAL CORR.
Reliability
Notes
Output Created		2019-05-27 16:32:46
Comments
Input	Data	C:\Users\hp user\Desktop\2019Papers\Burnout paper & psychological distress\ 2019\Reliability Data.sav
	Active Dataset	DataSet1
	Filter	<none>
	Weight	<none>
	Split File	<none>
	N of Rows in Working Data File	20
	Matrix Input
Missing Value Handling	Definition of Missing	User-defined missing values are treated as missing.
	Cases Used	Statistics are based on all cases with valid data for all variables in the procedure.
Syntax		RELIABILITY /VARIABLES=MBIGS1 MBIGS2 MBIGS3 MBIGS4 MBIGS5 /SCALE('Emotional Exhaustion (EE)') ALL /MODEL=ALPHA /STATISTICS=DESCRIPTIVE SCALE CORR /SUMMARY=TOTAL CORR.
Resources	Processor Time	00:00:00.00
	Elapsed Time	00:00:00.02
Scale: Emotional Exhaustion (EE)
Case Processing Summary
		N	%
Cases	Valid	20	100
	Excludeda	0	0
	Total	20	100
a. Listwise deletion based on all variables in the procedure.
Reliability Statistics
Cronbach's Alpha	Cronbach's Alpha Based on Standardized Items	N of Items
0.526453	0.527643	5
Item Statistics
	Mean	Std. Deviation	N
MBIGS1	3.4	2.11262	20
MBIGS2	4.45	2.21181	20
MBIGS3	1.7	2.25015	20
MBIGS4	1.75	2.53138	20
MBIGS5	3	2.61574	20
Inter-Item Correlation Matrix
	MBIGS1	MBIGS2	MBIGS3	MBIGS4	MBIGS5
MBIGS1	1	0.105878	0.491584	-0.147625	-0.0571454
MBIGS2	0.105878	1	0.208331	-0.129254	0.545827
MBIGS3	0.491584	0.208331	1	0.346505	0.223553
MBIGS4	-0.147625	-0.129254	0.346505	1	0.23846
MBIGS5	-0.0571454	0.545827	0.223553	0.23846	1
Summary Item Statistics
	Mean	Minimum	Maximum	Range	Maximum / Minimum	Variance	N of Items
Inter-Item Correlations	0.182611	-0.147625	0.545827	0.693451	-3.6974	0.0557257	5
Item-Total Statistics
	Scale Mean if Item Deleted	Scale Variance if Item Deleted	Corrected Item-Total Correlation	Squared Multiple Correlation	Cronbach's Alpha if Item Deleted
MBIGS1	10.9	39.8842	0.129389	0.369481	0.557579
MBIGS2	9.85	34.9763	0.303176	0.401788	0.465077
MBIGS3	12.6	29.4105	0.546032	0.46591	0.308518
MBIGS4	12.55	37.3132	0.131895	0.353822	0.573618
MBIGS5	11.3	29.4842	0.403909	0.402361	0.391527
Scale Statistics
Mean	Variance	Std. Deviation	N of Items
14.3	47.8	6.91375	5
RELIABILITY
/VARIABLES=MBIGS6 MBIGS7 MBIGS8 MBIGS9 MBIGS10
/SCALE('Depersonalization/Cynicism (DE/CY)') ALL
/MODEL=ALPHA
/STATISTICS=DESCRIPTIVE SCALE CORR
/SUMMARY=TOTAL CORR.
Reliability
Notes
Output Created		2019-05-27 16:33:47
Comments
Input	Data	C:\Users\hp user\Desktop\2019 Papers\Burnout paper & psychological distress\ 2019\Reliability Data.sav
	Active Dataset	DataSet1
	Filter	<none>
	Weight	<none>
	Split File	<none>
	N of Rows in Working Data File	20
	Matrix Input
Missing Value Handling	Definition of Missing	User-defined missing values are treated as missing.
	Cases Used	Statistics are based on all cases with valid data for all variables in the procedure.
Syntax		RELIABILITY /VARIABLES=MBIGS6 MBIGS7 MBIGS8 MBIGS9 MBIGS10 /SCALE('Depersonalization/Cynicism (DE/CY)') ALL /MODEL=ALPHA /STATISTICS=DESCRIPTIVE SCALE CORR /SUMMARY=TOTAL CORR.
Resources	Processor Time	00:00:00.00
	Elapsed Time	00:00:00.07
Scale: Depersonalization/Cynicism (DE/CY)
Case Processing Summary
		N	%
Cases	Valid	20	100
	Excludeda	0	0
	Total	20	100
a. Listwise deletion based on all variables in the procedure.
Reliability Statistics
Cronbach's Alpha	Cronbach's Alpha Based on Standardized Items	N of Items
0.523711	0.578745	5
Item Statistics
	Mean	Std. Deviation	N
MBIGS6	0.85	1.46089	20
MBIGS7	1.5	2.21241	20
MBIGS8	1.8	2.60768	20
MBIGS9	1.1	1.99737	20
MBIGS10	2.35	2.64127	20
Inter-Item Correlation Matrix
	MBIGS6	MBIGS7	MBIGS8	MBIGS9	MBIGS10
MBIGS6	1	0.659505	0.696312	0.149709	0.000682001
MBIGS7	0.659505	1	0.419648	0.142924	-0.373781
MBIGS8	0.696312	0.419648	1	0.266771	0.270509
MBIGS9	0.149709	0.142924	0.266771	1	-0.0768186
MBIGS10	0.000682001	-0.373781	0.270509	-0.0768186	1
Summary Item Statistics
	Mean	Minimum	Maximum	Range	Maximum / Minimum	Variance	N of Items
Inter-Item Correlations	0.215546	-0.373781	0.696312	1.07009	-1.86289	0.101484	5
Item-Total Statistics
	Scale Mean if Item Deleted	Scale Variance if Item Deleted	Corrected Item-Total Correlation	Squared Multiple Correlation	Cronbach's Alpha if Item Deleted
MBIGS6	6.75	30.0921	0.651826	0.652094	0.329281
MBIGS7	6.1	31.7789	0.24054	0.583656	0.498399
MBIGS8	5.8	19.2211	0.728299	0.600424	0.0850675
MBIGS9	6.5	34.5789	0.174762	0.104547	0.531101
MBIGS10	5.25	37.1447	-0.044956	0.381253	0.69373
Scale Statistics
Mean	Variance	Std. Deviation	N of Items
7.6	42.6737	6.53251	5
RELIABILITY
/VARIABLES=MBIGS11 MBIGS12 MBIGS13 MBIGS14 MBIGS15 MBIGS16
/SCALE('Professional Achievement/Efficacy (PA/PE)') ALL
/MODEL=ALPHA
/STATISTICS=DESCRIPTIVE SCALE CORR
/SUMMARY=TOTAL CORR.
Reliability
Notes
Output Created		2019-05-27 16:35:19
Comments
Input	Data	C:\Users\hp user\Desktop\2019 Papers\Burnout & pscyhological distress paper\ 2019\Reliability Data.sav
	Active Dataset	DataSet1
	Filter	<none>
	Weight	<none>
	Split File	<none>
	N of Rows in Working Data File	20
	Matrix Input
Missing Value Handling	Definition of Missing	User-defined missing values are treated as missing.
	Cases Used	Statistics are based on all cases with valid data for all variables in the procedure.
Syntax		RELIABILITY /VARIABLES=MBIGS11 MBIGS12 MBIGS13 MBIGS14 MBIGS15 MBIGS16 /SCALE('Professional Achievement/Efficacy (PA/PE)') ALL /MODEL=ALPHA /STATISTICS=DESCRIPTIVE SCALE CORR /SUMMARY=TOTAL CORR.
Resources	Processor Time	00:00:00.00
	Elapsed Time	00:00:00.03
Scale: Professional Achievement/Efficacy (PA/PE)
Case Processing Summary
		N	%
Cases	Valid	20	100
	Excludeda	0	0
	Total	20	100
a. Listwise deletion based on all variables in the procedure.
Reliability Statistics
Cronbach's Alpha	Cronbach's Alpha Based on Standardized Items	N of Items
0.935868	0.9349	6
Item Statistics
	Mean	Std. Deviation	N
MBIGS11	5.35	1.56525	20
MBIGS12	4.9	1.97084	20
MBIGS13	4.5	2.09008	20
MBIGS14	4.9	1.91669	20
MBIGS15	4.85	1.81442	20
MBIGS16	4	1.86378	20
Inter-Item Correlation Matrix
	MBIGS11	MBIGS12	MBIGS13	MBIGS14	MBIGS15	MBIGS16
MBIGS11	1	0.574966	0.410243	0.661384	0.742214	0.41495
MBIGS12	0.574966	1	0.881621	0.944656	0.893402	0.716424
MBIGS13	0.410243	0.881621	1	0.814563	0.700872	0.635019
MBIGS14	0.661384	0.944656	0.814563	1	0.918644	0.648266
MBIGS15	0.742214	0.893402	0.700872	0.918644	1	0.62255
MBIGS16	0.41495	0.716424	0.635019	0.648266	0.62255	1
Summary Item Statistics
	Mean	Minimum	Maximum	Range	Maximum / Minimum	Variance	N of Items
Inter-Item Correlations	0.705318	0.410243	0.944656	0.534413	2.30267	0.0267614	6
Item-Total Statistics
	Scale Mean if Item Deleted	Scale Variance if Item Deleted	Corrected Item-Total Correlation	Squared Multiple Correlation	Cronbach's Alpha if Item Deleted
MBIGS11	23.15	76.7658	0.613852	0.605787	0.945631
MBIGS12	23.6	62.5684	0.949364	0.950785	0.90522
MBIGS13	24	64.9474	0.793665	0.816999	0.927168
MBIGS14	23.6	63.7263	0.93632	0.924938	0.907355
MBIGS15	23.65	66.2395	0.897978	0.903456	0.913154
MBIGS16	24.5	71.1053	0.683173	0.523452	0.939397
Scale Statistics
Mean	Variance	Std. Deviation	N of Items
28.5	96.0526	9.80064	6
