# Supplementary material for: Psychological distress, burnout, and coping strategies among Nigerian primary school teachers: a school-based cross-sectional study
Source: BMC Public Health. 2021 Dec 30;21:2327. doi: 10.1186/s12889-021-12397-x (PMC8719383; doi:10.1186/s12889-021-12397-x)
Supplement: Supplementary file 5 — Additional file 5. [file 12889_2021_12397_MOESM5_ESM.xlsx]

## Sheet: Sheet1
RELIABILITY
/VARIABLES=Acceptance EmotSupport Humor PostReframing Religion
/SCALE('Brief COPE Subscale: Emotion-focused scale') ALL
/MODEL=ALPHA
/STATISTICS=DESCRIPTIVE SCALE CORR
/SUMMARY=TOTAL CORR.
Reliability
Notes
Output Created		2019-05-28 09:55:27
Comments
Input	Data	C:\Users\hp user\Desktop\2019 Papers\Burnout & psychological distress paper\2019\Reliability Data.sav
	Active Dataset	DataSet1
	Filter	<none>
	Weight	<none>
	Split File	<none>
	N of Rows in Working Data File	20
	Matrix Input
Missing Value Handling	Definition of Missing	User-defined missing values are treated as missing.
	Cases Used	Statistics are based on all cases with valid data for all variables in the procedure.
Syntax		RELIABILITY /VARIABLES=Acceptance EmotSupport Humor PostReframing Religion /SCALE('Brief COPE Subscale: Emotion-focused scale') ALL /MODEL=ALPHA /STATISTICS=DESCRIPTIVE SCALE CORR /SUMMARY=TOTAL CORR.
Resources	Processor Time	00:00:00.00
	Elapsed Time	00:00:00.02
Scale: Brief COPE Subscale (Emotion-focused scale)
Case Processing Summary
		N	%
Cases	Valid	20	100
	Excludeda	0	0
	Total	20	100
a. Listwise deletion based on all variables in the procedure.
Reliability Statistics
Cronbach's Alpha	Cronbach's Alpha Based on Standardized Items	N of Items
0.74371	0.745784	5
Item Statistics
	Mean	Std. Deviation	N
Acceptance	5	1.86378	20
Emotional support	4.85	1.98083	20
Humor	3.55	1.43178	20
Positive reframing	5	2.22427	20
Religion	5.6	2.34857	20
Inter-Item Correlation Matrix
	Acceptance	Emotional support	Humor	Positive reframing	Religion
Acceptance	1	0.513224	0.473353	0.380878	0.45691
Emotional support	0.513224	1	0.457446	0.513666	0.393708
Humor	0.473353	0.457446	1	0.0165266	0.0688681
Positive reframing	0.380878	0.513666	0.0165266	1	0.42316
Religion	0.45691	0.393708	0.0688681	0.42316	1
Summary Item Statistics
	Mean	Minimum	Maximum	Range	Maximum / Minimum	Variance	N of Items
Inter-Item Correlations	0.369774	0.0165266	0.513666	0.497139	31.0812	0.0301226	5
Item-Total Statistics
	Scale Mean if Item Deleted	Scale Variance if Item Deleted	Corrected Item-Total Correlation	Squared Multiple Correlation	Cronbach's Alpha if Item Deleted
Acceptance	19	32.2105	0.636887	0.45734	0.652941
Emotional support	19.15	30.6605	0.664359	0.498882	0.638114
Humor	20.45	41.4184	0.308723	0.401681	0.758371
Positive reframing	19	32	0.485224	0.392084	0.709868
Religion	18.4	31.0947	0.479044	0.315411	0.716091
Scale Statistics
Mean	Variance	Std. Deviation	N of Items
24	49.1579	7.01127	5
RELIABILITY
/VARIABLES=ActiveCoping InstSupport Planning
/SCALE('Brief COPE Subscale: Problem-focused scale') ALL
/MODEL=ALPHA
/STATISTICS=DESCRIPTIVE SCALE CORR
/SUMMARY=TOTAL CORR.
Reliability
Notes
Output Created		2019-05-28 09:57:41
Comments
Input	Data	C:\Users\hp user\Desktop\2019 Papers\Burnout & pscyhological distress paper\2019\Reliability Data.sav
	Active Dataset	DataSet1
	Filter	<none>
	Weight	<none>
	Split File	<none>
	N of Rows in Working Data File	20
	Matrix Input
Missing Value Handling	Definition of Missing	User-defined missing values are treated as missing.
	Cases Used	Statistics are based on all cases with valid data for all variables in the procedure.
Syntax		RELIABILITY /VARIABLES=ActiveCoping InstSupport Planning /SCALE('Brief COPE Subscale: Problem-focused scale') ALL /MODEL=ALPHA /STATISTICS=DESCRIPTIVE SCALE CORR /SUMMARY=TOTAL CORR.
Resources	Processor Time	00:00:00.00
	Elapsed Time	00:00:00.02
Scale: Brief COPE Subscale (Problem-focused scale)
Case Processing Summary
		N	%
Cases	Valid	20	100
	Excludeda	0	0
	Total	20	100
a. Listwise deletion based on all variables in the procedure.
Reliability Statistics
Cronbach's Alpha	Cronbach's Alpha Based on Standardized Items	N of Items
0.783131	0.777911	3
Item Statistics
	Mean	Std. Deviation	N
Active coping	4.9	2.19809	20
Instrumental support	4.75	1.97017	20
Planning	5.4	2.25715	20
Inter-Item Correlation Matrix
	Active coping	Instrumental support	Planning
Active coping	1	0.261298	0.751059
Instrumental support	0.261298	1	0.603603
Planning	0.751059	0.603603	1
Summary Item Statistics
	Mean	Minimum	Maximum	Range	Maximum / Minimum	Variance	N of Items
Inter-Item Correlations	0.538653	0.261298	0.751059	0.489761	2.87434	0.0505043	3
Item-Total Statistics
	Scale Mean if Item Deleted	Scale Variance if Item Deleted	Corrected Item-Total Correlation	Squared Multiple Correlation	Cronbach's Alpha if Item Deleted
Active coping	10.15	14.3447	0.583522	0.622109	0.748487
Instrumental support	10.3	17.3789	0.464589	0.448943	0.857662
Planning	9.65	10.9763	0.857244	0.742186	0.412371
Scale Statistics
Mean	Variance	Std. Deviation	N of Items
15.05	28.8921	5.37514	3
RELIABILITY
/VARIABLES=BehavDisengagement Denial Selfdistraction Selfblaming SubstanceUse Venting
/SCALE('Brief COPE Subscale: Dysfunctional Coping scale') ALL
/MODEL=ALPHA
/STATISTICS=DESCRIPTIVE SCALE CORR
/SUMMARY=TOTAL CORR.
Reliability
Notes
Output Created		2019-05-28 09:59:06
Comments
Input	Data	C:\Users\hp user\Desktop\2019 Papers\Burnout & psychological distress paper\2019\Reliability Data.sav
	Active Dataset	DataSet1
	Filter	<none>
	Weight	<none>
	Split File	<none>
	N of Rows in Working Data File	20
	Matrix Input
Missing Value Handling	Definition of Missing	User-defined missing values are treated as missing.
	Cases Used	Statistics are based on all cases with valid data for all variables in the procedure.
Syntax		RELIABILITY /VARIABLES=BehavDisengagement Denial Selfdistraction Selfblaming SubstanceUse Venting /SCALE('Brief COPE Subscale: Dysfunctional Coping scale') ALL /MODEL=ALPHA /STATISTICS=DESCRIPTIVE SCALE CORR /SUMMARY=TOTAL CORR.
Resources	Processor Time	00:00:00.02
	Elapsed Time	00:00:00.03
Scale: Brief COPE Subscale (Dysfunctional coping scale)
Case Processing Summary
		N	%
Cases	Valid	20	100
	Excludeda	0	0
	Total	20	100
a. Listwise deletion based on all variables in the procedure.
Reliability Statistics
Cronbach's Alpha	Cronbach's Alpha Based on Standardized Items	N of Items
0.725409	0.718826	6
Item Statistics
	Mean	Std. Deviation	N
Behav. Disengagement	4.1	2.07491	20
Denial	4.05	1.95946	20
Self-distraction	4.65	2.0844	20
Self-blaming	4.15	1.49649	20
Substance Use	3.15	1.63111	20
Venting	4.3	1.8666	20
Inter-Item Correlation Matrix
	Behav. Disengagement	Denial	Self-distraction	Self-blaming	Substance Use	Venting
Behav. Disengagement	1	0.283501	0.264073	0.486469	0.166397	0.27722
Denial	0.283501	1	0.507077	0.356285	-0.150677	0.758349
Self-distraction	0.264073	0.507077	1	0.304557	0.341342	0.555974
Self-blaming	0.486469	0.356285	0.304557	1	0.249041	0.114935
Substance Use	0.166397	-0.150677	0.341342	0.249041	1	-0.0328446
Venting	0.27722	0.758349	0.555974	0.114935	-0.0328446	1
Summary Item Statistics
	Mean	Minimum	Maximum	Range	Maximum / Minimum	Variance	N of Items
Inter-Item Correlations	0.29878	-0.150677	0.758349	0.909026	-5.03293	0.0502625	6
Item-Total Statistics
	Scale Mean if Item Deleted	Scale Variance if Item Deleted	Corrected Item-Total Correlation	Squared Multiple Correlation	Cronbach's Alpha if Item Deleted
Behav. Disengagement	20.3	37.5895	0.427793	0.29494	0.699034
Denial	20.35	35.8184	0.559435	0.70334	0.655536
Self-distraction	19.75	33.4605	0.620941	0.484546	0.632521
Self-blaming	20.25	41.6711	0.459014	0.435763	0.691033
Substance Use	21.25	46.6184	0.157136	0.326214	0.761643
Venting	20.1	36.8316	0.550093	0.672802	0.659831
Scale Statistics
Mean	Variance	Std. Deviation	N of Items
24.4	52.7789	7.26491	6
